# Supplementary material for: Sex Differences in Survival from Neuroendocrine Neoplasia in England 2012–2018: A Retrospective, Population-Based Study
Source: Cancers (Basel). 2023 Mar 20;15(6):1863. doi: 10.3390/cancers15061863 (PMC10046836; doi:10.3390/cancers15061863)
Supplement: Supplementary file 1 [file cancers-15-01863-s001.zip]

Archive with 1 entries (1 files):
- cancers-2046498-supplementary.pdf
